# Supplementary material for: Assessment of Cu applications in two contrasting soils—effects on soil microbial activity and the fungal community structure
Source: Ecotoxicology. 2018 Jan 2;27(2):217–33. doi: 10.1007/s10646-017-1888-y (PMC5847031; doi:10.1007/s10646-017-1888-y)
Supplement: Supplementary file 2 — Online Resource_Fungal Community Data [file 10646_2017_1888_MOESM2_ESM.xlsx]

## Sheet: Legend
OTUId	Unique Identifier for each OTU, identical for Soil D and Soil L
Phylum	Taxonomic affiliation to Ascomycota (A), Basidiomycota (A), Zygomycota (Z) and Chytridiomycota following mostly the Index Fungorum (www.indexfungorum.org)
D0-D5000	Aggregated data for all replicates per treatment for soil D, relative abundance of OTUs in ‰.
L0-L5000	Aggregated data for all replicates per treatment for soil D, relative abundance of OTUs in ‰.
AV	Average of relative OTU abundances from all treatments per soil

## Sheet: Soil D
OTUId	Phylum	Genus	Species	D0	D50	D100	D200	D500	D1500	D5000	AV
OTU_1	A	Fusicolla	merismoides	712.788	825.932	857.501	567.766	729.586	101.188	286.216	582.997
OTU_14	A	Plectosphaerella	sp.	10.1348	9.25785	10.9078	19.9489	37.5645	430.819	294.552	116.169
OTU_17	A	Pseudogymnoascus	sp.	1.58632	1.11908	0.672043	2.46168	4.9833	187.613	120.261	45.5281
OTU_11	A	Chaetomiaceae	0	10.8399	11.3434	20.1096	117.998	34.5796	25.8673	77.0274	42.5379
OTU_23	A	Fusarium	sp.	57.372	27.8244	16.31	36.1588	27.9773	52.7411	4.77027	31.8791
OTU_18	A	Tetracladium	sp.	6.43342	6.15494	4.26489	12.3316	14.9752	13.1853	138.137	27.9261
OTU_33	A	Plectosphaerella	cucumerina	12.6906	11.318	11.554	26.7069	34.0484	24.0556	7.98393	18.3368
OTU_8	A	Didymellaceae	0	5.64026	0.610407	0.646195	0.325128	0.328848	109.139	0.753201	16.7776
OTU_36	Z	Mortierella	sp.	43.9764	5.92604	8.68486	2.22945	1.44187	4.22734	13.2563	11.3918
OTU_24	Z	Mortierella	sp.	5.464	14.4717	4.756	27.1946	9.10655	0.469704	1.35576	8.97405
OTU_13	A	Fusarium	oxysporum	16.9208	6.48558	9.15012	10.4738	8.19589	1.67751	4.82049	8.2463
OTU_49	A	Neonectria	candida	17.1852	5.08673	2.27461	19.5541	6.09633	0.637456	2.2596	7.58486
OTU_26	A	Heydenia	sp.	0.88129	2.7214	0.904673	28.6345	0.657695	0.134201	0.0502134	4.85485
OTU_28	A	Fusarium	sp.	10.928	2.9503	1.42163	12.8193	3.03552	0.201302	0.702988	4.57987
OTU_87	A	Gibellulopsis	sp.	6.0809	2.7214	6.82382	4.0641	3.38966	2.31497	5.9754	4.48146
OTU_64	Z	Mortierella	alpina	1.85071	0.305204	0.801282	17.0692	11.1049	0.0671006	0.15064	4.47844
OTU_44	Z	Mortierella	alpina	0.528774	0.356071	0.5945	14.6307	11.3326	0.0335503	0.552347	4.00408
OTU_90	Z	Mortierella	alpina	2.37948	0.228903	0.697891	11.751	11.7373	0.0335503	0.652774	3.92585
OTU_68	A	Fusarium	venenatum	2.64387	2.7214	1.57672	3.50673	1.29009	15.1312	0.451921	3.90313
OTU_58	A	Peziza	sp.	0	21.7966	0	0	0.025296	0	0	3.11742
OTU_42	A	Fusarium	sp.	8.28413	2.28903	1.68011	5.31816	2.60548	0.167751	0.753201	3.01398
OTU_54	A	Clonostachys	sp.	4.8471	2.23816	1.62841	5.27171	2.88374	0.301953	1.10469	2.61082
OTU_40	A	Sordariales	sp.	1.49819	9.58848	5.11787	0.627032	0.430031	0.134201	0	2.48512
OTU_3	A	Microdochium	bolleyi	8.72477	0.661275	0.129239	0.348351	0.581807	5.2674	1.55662	2.46707
OTU_21	A	Dactylonectria	sp.	2.29135	2.69597	0.749586	4.366	5.13508	0.134201	0.602561	2.28211
OTU_43	A	Podospora	sp.	2.99639	2.16186	2.19706	1.64886	1.29009	0.838757	1.40598	1.79129
OTU_201	A	Fusarium	graminearum complex	2.55574	0.381505	1.26654	6.10776	1.11302	0.402604	0.351494	1.73981
OTU_166	A	Thelonectria	sp.	3.26077	1.72949	1.26654	3.71575	1.84661	0.0335503	0.30128	1.73628
OTU_57	Z	Mortierella	sp.	3.08452	0.203469	0.516956	2.99582	3.06081	0.134201	1.05448	1.57861
OTU_47	A	Tetracladium	sp.	1.32194	0.432372	0.336022	1.97399	3.92087	1.04006	1.45619	1.49735
OTU_147	A	Stachybotrys	sp.	1.67445	0.534107	0.775434	4.41245	1.84661	0.201302	0.451921	1.41375
OTU_110	A	Cosmospora	sp.	0	3.71331	2.42969	1.41663	1.99838	0.0671006	0.0502134	1.38219
OTU_77	A	Doratomyces	stemonitis	0.88129	0.534107	0.0775434	4.57501	0.860063	0.872308	1.80768	1.37257
OTU_56	A	Pleosporales	sp.	0.528774	1.14451	1.16315	2.99582	1.21421	0.469704	2.05875	1.36785
OTU_128	A	Sarocladium	kiliense	1.14568	0.661275	1.16315	1.37018	2.04897	2.61692	0.552347	1.3655
OTU_131	A	Fusarium	sp.	2.55574	1.09365	0.749586	1.97399	2.09956	0.268402	0.652774	1.34196
OTU_59	A	Pseudoeurotiaceae	0	0.088129	0.0763009	0.0516956	0.487692	0.581807	3.05308	4.8707	1.31563
OTU_153	A	Sordariales	0	1.14568	0.966478	0.878825	0.209011	0.379439	0.201302	3.61537	1.05659
OTU_112	B	Psathyrella	sp.	0	0	6.95306	0	0	0	0	0.993294
OTU_4	A	Setophoma	terrestris	2.64387	0.966478	0.775434	0.441245	0.379439	0.671006	0.451921	0.904199
OTU_35	B	Solicoccozyma	sp.	1.76258	0.712142	0.723739	0.464468	0.733583	0.503254	0.903841	0.829087
OTU_52	A	Acremonium	furcatum	0.176258	0.381505	0.413565	2.64747	1.36598	0	0.552347	0.791018
OTU_111	B	Coprinellus	bisporus	5.11148	0.27977	0.0258478	0	0	0	0	0.773872
OTU_96	A	Fusarium	solani	0.705032	0.635841	1.1373	0.812819	0.379439	0.469704	0.954055	0.727742
OTU_83	A	Exophiala	equina	0.969419	0.712142	0.336022	0.185787	0.25296	1.97947	0.602561	0.719765
OTU_78	Z	Mortierella	zonata	0.176258	0.127168	0.258478	2.15978	1.16361	0.234852	0.702988	0.689019
OTU_104	A	Candida	sake	0.88129	0.178036	0.258478	0.185787	0.935951	1.24136	0.702988	0.62627
OTU_25	A	Cladosporium	sp.	0.440645	0.0254336	0.284326	0.13934	0.303552	1.24136	1.45619	0.555835
OTU_114	Z	Mortierella	sp.	0.705032	0.27977	0.310174	1.16117	0.809471	0.268402	0.200854	0.533553
OTU_2	A	Thelebolus	sp.	0.440645	0.203469	0.516956	0.673479	1.18891	0.100651	0.502134	0.518035
OTU_80	A	Acremonium	sp.	1.58632	0.305204	0.516956	0.487692	0.354143	0.0335503	0.200854	0.497817
OTU_189	A	Macrophomina	(pseudo)phaseolina	1.05755	0.712142	0.439413	0.0232234	0	0.335503	0.652774	0.460086
OTU_133	A	Chaetomium	sp.	1.49819	0.0508673	0.206782	0.510915	0.202368	0.234852	0.251067	0.422149
OTU_118	A	Roussoella	sp.	0.088129	0.356071	0.697891	0.278681	0.101184	0.268402	0.954055	0.392059
OTU_30	A	Chaetomium	sp.	0.88129	0.381505	0.0775434	0.394798	0.25296	0.335503	0.351494	0.382156
OTU_195	B	Minimedusa	polyspora	0	0.178036	0.361869	0.348351	0	0	1.75747	0.377961
OTU_12	A	Ophiosphaerella	sp.	1.05755	0.0508673	0	0	0.025296	0.872308	0.351494	0.336788
OTU_7	A	Ilyonectria	sp.	0.176258	0.0254336	0.180935	0.0464468	1.79601	0.0671006	0.0502134	0.334629
OTU_76	A	Penicillium	chrysogenum complex	0.528774	0.228903	0.878825	0.185787	0.0505919	0.0335503	0.351494	0.322561
OTU_38	A	Acremonium	antarcticum	0.088129	0.178036	0.0516956	0.325128	1.49246	0	0.0502134	0.312238
OTU_168	A	Lasiosphaeriaceae	0	0.264387	0.305204	0.155087	0.0928936	0.151776	0	1.05448	0.289118
OTU_99	B	Tausonia	pullulans	0	0.0508673	0	0.278681	0.758879	0.167751	0.552347	0.258361
OTU_123	A	Lasiosphaeriaceae	0	0	0.27977	0	0.371575	0.025296	0	0.853628	0.21861
OTU_46	A	Galactomyces	candidum	0	0.55954	0.258478	0.487692	0.177072	0	0	0.211826
OTU_60	A	Pezizomycotina	sp.	0	0	0	0	0.025296	1.44266	0	0.209708
OTU_6	A	Myrmecridium	schulzeri	0.528774	0.152602	0.0258478	0.0232234	0.0758879	0.167751	0.451921	0.203715
OTU_86	A	Pseudeurotiaceae	0	0.264387	0.101735	0.0775434	0.255458	0.12648	0.268402	0.15064	0.177806
OTU_101	Z	Mortierellaceae	0	0.705032	0.101735	0.0775434	0.0696702	0	0.167751	0.100427	0.174594
OTU_122	A	Dendryphion	sp.	0.705032	0.0254336	0	0.185787	0.202368	0	0.0502134	0.166976
OTU_27	A	Gaeumannomyces	sp.	0.264387	0.101735	0.0258478	0	0.0505919	0.100651	0.502134	0.149335
OTU_51	Z	Mortierella	sp.	0.352516	0.101735	0.180935	0	0.0505919	0.201302	0.15064	0.148246
OTU_50	A	Ascobolus	sp.	0	0.0508673	0.439413	0.255458	0	0.0671006	0.0502134	0.123293
OTU_62	A	Paraphaeosphaeria	sporulosa	0	0	0	0	0	0.838757	0	0.119822
OTU_63	A	Periconia	ignaria/macrospinosa	0	0.101735	0.0258478	0	0.101184	0.167751	0.351494	0.106859
OTU_37	A	Exophiala	pisciphila	0.264387	0.0254336	0.0775434	0	0.025296	0	0.351494	0.106308
OTU_139	A	Scutellinia	sp.	0.176258	0.127168	0	0.0232234	0	0	0.30128	0.0897043
OTU_5	A	Saccharomycetales	0	0.088129	0.0763009	0.180935	0.0928936	0.12648	0	0	0.0806769
OTU_135	A	Leptosphaeria	sp.	0.440645	0	0.0775434	0	0.025296	0	0	0.0776406
OTU_39	B	Coprinopsis	sp.	0	0	0	0	0	0.536805	0	0.0766864
OTU_16	A	Helotiaceae	sp.	0.440645	0.0508673	0	0	0	0.0335503	0	0.075009
OTU_10	B	Trichosporon	sp.	0	0	0	0.209011	0.227664	0	0.0502134	0.0695554
OTU_175	A	Lasiosphaeriaceae	0	0.176258	0.0508673	0.129239	0.0232234	0	0.0335503	0.0502134	0.0661931
OTU_116	A	Microascaceae	0	0.264387	0.0763009	0.0258478	0	0.025296	0	0	0.055976
OTU_141	A	Neosetophoma	samararum	0.176258	0	0.129239	0	0	0	0.0502134	0.0508158
OTU_15	A	Emericellopsis	sp.	0.088129	0.0254336	0	0	0.0758879	0.134201	0	0.046236
OTU_45	A	Alternaria	sp.	0	0	0	0.116117	0	0.201302	0	0.0453455
OTU_146	A	Penicillium	sp.	0	0.0254336	0.103391	0.0464468	0	0.134201	0	0.0442104
OTU_151	A	Peziza	sp.	0.088129	0	0.0516956	0	0.12648	0.0335503	0	0.0428364
OTU_148	A	Alternaria	rosae	0.088129	0	0.0258478	0.0928936	0	0.0335503	0.0502134	0.0415192
OTU_127	A	Ascobolaceae	0	0	0	0.0516956	0.116117	0.0758879	0.0335503	0	0.0396073
OTU_20	B	Trichosporon	dulcitum	0	0	0.0775434	0.0232234	0.0505919	0	0.100427	0.0359694
OTU_109	A	Trichoderma	sp.	0.088129	0	0	0	0	0.100651	0.0502134	0.0341419
OTU_9	A	Ilyonectria	sp.	0	0	0.0516956	0	0	0.167751	0	0.0313496
OTU_91	A	Sarocladium	sp.	0	0.0254336	0	0.0928936	0	0	0.100427	0.0312506
OTU_138	B	Coprinellus	flocculosus	0	0	0.206782	0	0	0	0	0.0295404
OTU_150	A	Pyrenochaeta	lycopersici	0	0.0254336	0	0.0232234	0.151776	0	0	0.0286333
OTU_19	B	Holtermanniella	sp.	0	0	0.103391	0.0464468	0.0505919	0	0	0.0286329
OTU_115	A	Coniochaeta	sp.	0	0.0508673	0	0.0232234	0.0758879	0.0335503	0	0.0262184
OTU_29	B	Saitozyma	podzolica	0.088129	0	0	0.0464468	0	0.0335503	0	0.024018
OTU_34	B	Oliveonia	sp.	0	0	0	0.0232234	0	0.134201	0	0.0224892
OTU_98	A	Podospora	sp.	0.088129	0	0.0258478	0	0	0.0335503	0	0.0210753
OTU_32	B	Solicoccozyma	terricola	0.088129	0	0	0	0.0505919	0	0	0.0198173
OTU_81	A	Tetracladium	sp.	0	0.0254336	0.0516956	0	0.025296	0	0	0.0146322
OTU_152	A	Pyrenochaetopsis	sp.	0	0	0	0.0232234	0	0.0671006	0	0.0129034
OTU_196	A	Helotiaceae	0	0.088129	0	0	0	0	0	0	0.0125899
OTU_41	A	Pleosporales	sp.	0	0.0254336	0	0	0	0	0.0502134	0.0108067
OTU_169	B	Vishniacozyma	tephrensis	0	0	0.0516956	0	0	0	0	0.00738509
OTU_197	A	Cladosporium	halotolerans	0	0.0508673	0	0	0	0	0	0.00726676
OTU_176	A	Exophiala	opportunistica	0	0	0	0	0	0.0335503	0	0.0047929
OTU_154	A	Lasiosphaeriaceae	0	0	0	0.0258478	0	0	0	0	0.00369254
OTU_182	A	Vermispora	fusarina	0	0	0.0258478	0	0	0	0	0.00369254
OTU_69	A	Thelonectria	sp.	0	0	0.0258478	0	0	0	0	0.00369254
OTU_53	B	Goffeauzyma	gastrica	0	0	0	0.0232234	0	0	0	0.00331763
OTU_94	A	Capnodiales	0	0	0	0	0.0232234	0	0	0	0.00331763

## Sheet: Soil L
OTUId	Phylum	Genus	Species	L0	L50	L100	L200	L500	L1500	L5000	AV
OTU_2	A	Thelebolus	sp.	31.0286	169.828	234.428	310.802	563.138	4.61538	30.155	191.999
OTU_1	A	Fusicolla	merismoides	439.165	183.242	140.577	153.437	150.893	9.32845	173.917	178.651
OTU_7	A	Ilyonectria	sp.	84.2673	114.416	166.297	103.153	25.1416	18.083	4.86059	73.7455
OTU_5	A	Saccharomycetales	0	5.8153	130.636	123.789	94.5653	40.4219	0.610501	1.28165	56.7313
OTU_9	A	Ilyonectria	sp.	37.0487	7.20245	19.4208	3.28559	1.24474	317.411	5.53769	55.8788
OTU_15	A	Emericellopsis	sp.	0.0955566	1.01021	0.192968	0.0896071	1.51301	370.183	2.80512	53.6985
OTU_14	A	Plectosphaerella	sp.	10.0607	5.46264	12.2259	3.44987	14.3145	1.07448	241.337	41.1321
OTU_11	A	Chaetomiaceae	0	24.4625	39.5106	43.0731	38.7103	19.7764	19.1575	27.3983	30.2984
OTU_8	A	Didymellaceae	0	2.37526	3.85378	1.19916	1.46358	0.311186	9.79243	170.725	27.1029
OTU_13	A	Fusarium	oxysporum	44.1472	66.9548	15.7407	10.3795	1.53447	2.95482	41.9317	26.2347
OTU_17	A	Pseudogymnoascus	sp.	0.778104	1.79594	1.52996	1.47852	2.16757	165.751	9.79373	26.185
OTU_10	B	Trichosporon	sp.	0.163811	4.84529	11.4402	90.0551	39.0913	0.43956	7.98007	22.0022
OTU_21	A	Dactylonectria	sp.	67.9544	23.0291	34.6239	8.46787	11.1598	1.06227	2.58748	21.2693
OTU_28	A	Fusarium	sp.	17.3094	44.9545	25.4717	22.9693	0.311186	0.17094	3.5064	16.3848
OTU_19	B	Holtermanniella	sp.	0.163811	2.6752	13.4113	42.3991	36.6019	0.20757	0.386913	13.6922
OTU_20	B	Trichosporon	dulcitum	1.29684	7.46436	20.62	31.4371	30.8932	0.20757	1.59601	13.3593
OTU_24	Z	Mortierella	sp.	58.6991	5.64972	0.744304	2.8973	0.160958	0.3663	10.3016	11.2599
OTU_33	A	Plectosphaerella	cucumerina	5.17371	5.40652	5.62363	5.00306	10.2691	0.891331	28.5106	8.69686
OTU_38	A	Acremonium	antarcticum	39.3693	3.92861	4.27286	4.18166	2.63971	0.0732601	0.290185	7.82223
OTU_46	A	Galactomyces	candidum	0.0273019	0.056123	49.4135	0	0.0214611	1.50183	0.0483641	7.29551
OTU_29	B	Saitozyma	podzolica	3.54925	4.8827	2.52236	2.35965	1.33059	5.90965	25.2702	6.54635
OTU_35	B	Solicoccozyma	sp.	5.56959	9.37254	6.02335	7.36271	0.944287	2.50305	10.7852	6.0801
OTU_42	A	Fusarium	sp.	8.77756	15.4712	3.08748	2.95703	0.60091	0.29304	6.89188	5.43988
OTU_31	A	Pyronemataceae	0	11.0436	18.5019	1.62644	2.65834	0.171689	0.21978	3.62731	5.40701
OTU_32	B	Solicoccozyma	terricola	2.74384	6.80959	3.77665	3.62909	0.944287	2.77167	11.8008	4.63942
OTU_76	A	Penicillium	chrysogenum complex	0.109208	0.187077	0.0964839	0.0746726	0.0751137	22.2711	1.45092	3.46636
OTU_83	A	Exophiala	equina	2.55273	2.86227	2.19156	1.76227	0.579449	3.46764	10.8336	3.46421
OTU_60	A	Pezizomycotina	sp.	0.668896	0.168369	0.0413502	0.0746726	0.0321916	1.48962	21.2802	3.39361
OTU_98	A	Podospora	sp.	2.37526	8.71778	4.45204	2.77782	0.214611	0.15873	4.52204	3.3169
OTU_41	A	Pleosporales	sp.	7.69913	7.83852	0.868355	0.657119	0.236072	1.36752	4.01422	3.24013
OTU_69	A	Thelonectria	sp.	15.2208	3.04935	1.77806	1.2097	0.0429221	0.0610501	0.169274	3.07588
OTU_49	A	Neonectria	candida	1.74732	2.26363	12.3499	3.10638	1.44862	0.0854701	0.435277	3.06238
OTU_4	A	Setophoma	terrestris	0.300321	0.112246	0.068917	0.149345	12.8874	0.40293	6.02133	2.84892
OTU_18	A	Tetracladium	sp.	2.58003	3.01194	2.13643	1.03048	0.386299	1.07448	8.72972	2.70705
OTU_51	Z	Mortierella	sp.	2.93495	1.32824	0.289452	0.16428	0.236072	1.77045	11.9459	2.66705
OTU_40	A	Sordariales	sp.	0.682547	11.9729	0.110267	0.0448035	0.0643832	0.10989	2.49075	2.21079
OTU_47	A	Tetracladium	sp.	1.40605	3.55446	1.62644	1.92655	0.536527	1.00122	3.67567	1.96099
OTU_62	A	Paraphaeosphaeria	sporulosa	1.35144	1.34695	0.427286	0.716857	0.311186	8.42491	0.870554	1.92131
OTU_59	A	Pseudoeurotiaceae	0	0.163811	0.4864	1.13024	2.73302	0.836982	6.9475	1.06401	1.90885
OTU_53	B	Goffeauzyma	gastrica	0	0.112246	0.56512	4.33101	7.03923	0.01221	0.169274	1.74701
OTU_109	A	Trichoderma	sp.	0.395877	0.579938	0.220535	0.119476	0.0429221	0.2442	10.1323	1.67646
OTU_54	A	Clonostachys	sp.	3.63115	1.88948	0.730521	0.358428	0.171689	0.573871	3.55476	1.55856
OTU_36	Z	Mortierella	sp.	0.873661	0.972799	0.413502	0.29869	0.0321916	0.30525	6.96443	1.40865
OTU_95	B	Cantharellales	0	9.06423	0	0	0	0	0.01221	0	1.29663
OTU_55	A	Sordariomycetes	0	0.0136509	8.92356	0.137834	0	0	0	0	1.29644
OTU_108	A	Sordariales	0	0.614293	7.27729	0.206751	0.0746726	0.0429221	0.03663	0.532005	1.25494
OTU_67	A	Coniochaeta	mutabilis	0.819057	2.61907	2.46723	2.31485	0.0107305	0.03663	0.12091	1.19835
OTU_80	A	Acremonium	sp.	1.55621	2.07655	2.19156	1.28437	0.879904	0.18315	0.0483641	1.1743
OTU_92	A	Helotiales	0	0.518736	0.879261	0.151617	5.36149	0.0429221	0.17094	0.628733	1.10767
OTU_88	A	Lasiosphaeriaceae	0	5.7334	0.355446	0.234318	1.12009	0	0.01221	0.0483641	1.07197
OTU_116	A	Microascaceae	0	0.491434	1.04763	2.03994	2.38952	0.0858443	0.25641	1.03983	1.05009
OTU_81	A	Tetracladium	sp.	1.07842	1.57144	1.50239	0.821398	0.0536527	0.0976801	1.74111	0.980871
OTU_118	A	Roussoella	sp.	0.327623	0.448984	0.317018	0.29869	0.0429221	0.40293	4.76386	0.943147
OTU_37	A	Exophiala	pisciphila	0.0273019	0.0748307	0.0413502	0	2.61825	0.28083	3.33712	0.911384
OTU_86	A	Pseudeurotiaceae	0	0.341274	1.19729	1.48861	1.79214	0.150227	0.0854701	1.11237	0.881055
OTU_87	A	Gibellulopsis	sp.	0.805406	1.59015	0.248101	0.552577	0.118036	0.2442	2.5633	0.874538
OTU_50	A	Ascobolus	sp.	1.43335	1.98301	1.24051	0.149345	0	0.02442	1.18492	0.859365
OTU_72	A	Halenospora	varia	1.51525	1.75852	0.413502	0.642184	0.128766	0.0976801	1.40256	0.85121
OTU_96	A	Fusarium	solani	0.668896	1.7024	0.385935	0.134411	0.0107305	0.17094	2.75675	0.832866
OTU_155	Z	Mortierella	sp.	0.655245	0.916676	0.468636	0.209083	0.246802	0.891331	2.34566	0.819062
OTU_79	A	Ascobolus	sp.	0.559689	3.51704	1.40591	0.059738	0	0.03663	0	0.797001
OTU_94	A	Capnodiales	0	0.450481	0.954091	0.827004	0.403232	0.236072	1.11111	1.30583	0.755403
OTU_106	A	Sordariomycetidae	0	0.887311	1.38437	0.358369	0.268821	0.150227	0.830281	1.37838	0.751108
OTU_27	A	Gaeumannomyces	sp.	0.0409528	0.056123	0.0137834	0.0448035	4.41025	0.02442	0.652915	0.749035
OTU_122	A	Dendryphion	sp.	2.04764	2.31975	0.0413502	0.134411	0.0107305	0.03663	0.556187	0.735243
OTU_117	A	Sordariales	0	0.0273019	4.77046	0.0137834	0	0	0	0.266002	0.725364
OTU_126	A	Lasiosphaeriaceae	0	0.873661	1.19729	0.909705	0.46297	0.128766	0.14652	1.35419	0.72473
OTU_201	A	Fusarium	graminearum complex	0.327623	0.149661	0.358369	0.149345	0.0536527	0.02442	3.55476	0.65969
OTU_139	A	Scutellinia	sp.	1.82923	0.579938	0.234318	0.686988	0.0536527	0.0610501	1.16074	0.657987
OTU_198	A	Chaetomiaceae	0	0.28667	0.916676	0.909705	0.642184	0.257533	0.26862	1.03983	0.617317
OTU_104	A	Candida	sake	0.28667	0.841845	0.385935	0.358428	0.418491	0.0976801	1.74111	0.590022
OTU_23	A	Fusarium	sp.	0.423179	0.31803	0.248101	0.686988	0.0858443	0.0732601	2.22475	0.580022
OTU_191	A	Schizothecium	glutinans	3.13972	0.505107	0.0413502	0.0149345	0.0214611	0.0610501	0.0725461	0.550881
OTU_146	A	Penicillium	sp.	0.0136509	0.0935384	0.165401	0.0746726	3.48742	0	0	0.547812
OTU_143	A	Pezizomycotina	0	0.354925	0.617353	0.248101	0.194149	0.150227	0.952381	1.30583	0.546138
OTU_111	B	Coprinellus	bisporus	1.16033	0.598646	0	0.418166	0.39703	0.842491	0.386913	0.543368
OTU_128	A	Sarocladium	kiliense	0.0136509	0.261907	0.0275668	0.0149345	0.139497	2.66178	0.507823	0.518166
OTU_115	A	Coniochaeta	sp.	0.232066	0.654769	1.41969	0.388297	0.890634	0.01221	0	0.513952
OTU_154	A	Lasiosphaeriaceae	0	1.18763	1.47791	0.454852	0.283756	0	0.02442	0.0967282	0.503614
OTU_125	A	Barnettozyma	californica var. dimennae	0.327623	0.692184	0.551336	1.59799	0.0429221	0	0.0483641	0.465775
OTU_6	A	Myrmecridium	schulzeri	0.0409528	0.430276	0.427286	0.268821	0.761868	0.18315	1.06401	0.453766
OTU_77	A	Doratomyces	stemonitis	0.136509	0.280615	0.137834	0.0448035	0.0643832	0.1221	2.34566	0.447415
OTU_3	A	Microdochium	bolleyi	0.163811	0.224492	0.0964839	0.0448035	0.0536527	0.0732601	2.34566	0.42888
OTU_145	A	Purpureocillium	lilacinum	0	0.0187077	0	0	0	0.0610501	2.87766	0.422489
OTU_124	A	Xylariales	0	0.832708	0.617353	0.151617	0.194149	0.0965748	0.13431	0.894736	0.41735
OTU_130	B	Naganishia	sp.	0.136509	0.355446	0.358369	1.70253	0.182419	0	0.145092	0.411481
OTU_123	A	Lasiosphaeriaceae	0	1.52891	0.767015	0.124051	0.0746726	0.0965748	0.03663	0.217638	0.406498
OTU_184	A	Metarhizium	carneum	0.0409528	0.411569	0.372152	0.492839	0.107305	0.04884	1.23328	0.386706
OTU_121	A	Helotiales	0	0.737151	0.860553	0.151617	0.104542	0.0643832	0.0854701	0.507823	0.358791
OTU_25	A	Cladosporium	sp.	0.109208	0.0187077	0.0137834	0	0.987209	0.18315	1.11237	0.346347
OTU_158	A	Dothideomycetes	0	0.57334	0.617353	0.330802	0.104542	0	0.17094	0.580369	0.339621
OTU_157	B	Leucosporidiella	creatinivora	0	1.36566	0.206751	0.119476	0.0429221	0.23199	0.362731	0.33279
OTU_129	A	Nadsonia	sp.	0.43683	0.374153	0.358369	0.46297	0.0965748	0.0854701	0.386913	0.314469
OTU_82	A	Pyrenophora	sp.	1.33779	0.355446	0.0827004	0.104542	0.0107305	0.0610501	0.24182	0.31344
OTU_114	Z	Mortierella	sp.	0.259368	0.448984	0.068917	0.0149345	0.0429221	0.0976801	1.16074	0.299078
OTU_149	A	Trematosphaeria	hydrela	0.28667	0.598646	0.909705	0.0746726	0	0.03663	0.12091	0.289605
OTU_164	A	Pleosporales	0	0.109208	0.149661	0.068917	0	0	0.940171	0.507823	0.253683
OTU_173	A	Helotiales	0	0.109208	0.935384	0.0964839	0.0448035	0.0107305	0.02442	0.532005	0.250433
OTU_45	A	Alternaria	sp.	0.0819057	0.0187077	0.0413502	0.029869	0.118036	0	1.42674	0.24523
OTU_100	A	Leptosphaeriaceae	0	0.600642	0.31803	0.068917	0	0.0107305	0.0610501	0.604551	0.237703
OTU_195	B	Minimedusa	polyspora	0.57334	0.879261	0.0137834	0.0149345	0.0965748	0.0610501	0.024182	0.237589
OTU_43	A	Podospora	sp.	0.122859	0.0374153	0.110267	0.104542	0.0214611	0.03663	1.16074	0.227702
OTU_176	A	Exophiala	opportunistica	0.0682547	0.0748307	0.0827004	0.029869	0.0536527	0.32967	0.918918	0.222557
OTU_202	Z	Umbelopsis	vinacea/ramanniana	0.273019	0.411569	0.192968	0.029869	0.0965748	0.03663	0.435277	0.210844
OTU_186	A	Pleosporales	0	0.245717	0.336738	0.124051	0	0.0107305	0.01221	0.725461	0.207844
OTU_152	A	Pyrenochaetopsis	sp.	0.996519	0.0748307	0.0137834	0	0.0107305	0	0.338549	0.204916
OTU_68	A	Fusarium	venenatum	0.0819057	0.130954	0.0275668	0.0149345	0	0	1.16074	0.2023
OTU_180	Z	Mortierella	sp.	0.177462	0.0748307	0.0413502	0.029869	0.0429221	0.1221	0.918918	0.201065
OTU_169	B	Vishniacozyma	tephrensis	0	0.0187077	0.771871	0.567511	0	0.01221	0	0.195757
OTU_190	A	Arthrinium	arundinis	0.28667	0.187077	0.124051	0.0746726	0	0.19536	0.483641	0.193067
OTU_185	A	Helotiales	0	0.204764	0.205784	0.0964839	0.0448035	0.0107305	0.03663	0.725461	0.189237
OTU_192	B	Rhodosporidium	sp.	0.0546038	1.02892	0.220535	0	0	0.01221	0	0.188039
OTU_187	A	Acremonium	rutilum	0.368576	0.636061	0.068917	0	0.0429221	0.04884	0.145092	0.187201
OTU_160	A	Pleosporineae	0	0.15016	0.692184	0.068917	0	0	0	0.386913	0.185453
OTU_56	A	Pleosporales	sp.	0.122859	0.355446	0.0137834	0.029869	0	0.01221	0.725461	0.179947
OTU_172	A	Conlarium	sp.	0.245717	0.187077	0.0827004	0.149345	0.0429221	0.0854701	0.435277	0.175501
OTU_200	A	Hyaloscyphaceae	0	0	0	0	0	0	0	1.16074	0.16582
OTU_197	A	Cladosporium	halotolerans	0.191113	0.0187077	0.0137834	0.821398	0.0429221	0	0	0.155418
OTU_199	C	Chytridiomycota	0	0.218415	0.31803	0.0413502	0.194149	0.0214611	0	0.217638	0.144435
OTU_90	Z	Mortierella	alpina	0.0409528	0.056123	0.0137834	0	0.0321916	0.03663	0.822189	0.143124
OTU_189	A	Macrophomina	(pseudo)phaseolina	0.204764	0	0.0413502	0	0	0	0.749643	0.142251
OTU_156	A	Pezizomycotina	0	0.354925	0.205784	0.0964839	0.0896071	0.0107305	0.02442	0.193456	0.139344
OTU_142	B	Tricholomataceae	0	0.0546038	0.374153	0.261885	0.119476	0.0751137	0.0732601	0	0.136927
OTU_131	A	Fusarium	sp.	0.136509	0.0187077	0	0.433101	0	0	0.314367	0.128955
OTU_30	A	Chaetomium	sp.	0.0273019	0.0187077	0	0.104542	0.0321916	0	0.604551	0.112471
OTU_57	Z	Mortierella	sp.	0.0955566	0.0374153	0	0	0	0	0.628733	0.108815
OTU_163	A	Capnodiales	0	0.0136509	0.112246	0.0275668	0	0.0107305	0.26862	0.314367	0.10674
OTU_26	A	Heydenia	sp.	0.122859	0	0	0.029869	0	0.02442	0.556187	0.104762
OTU_101	Z	Mortierellaceae	0	0	0.0935384	0.0275668	0	0.0321916	0.01221	0.507823	0.09619
OTU_153	A	Sordariales	0	0	0	0.0137834	0	0	0.01221	0.556187	0.0831686
OTU_147	A	Stachybotrys	sp.	0.0273019	0	0.0413502	0.0149345	0.0214611	0.04884	0.411095	0.0807118
OTU_16	A	Helotiaceae	sp.	0	0.0935384	0.0413502	0.0448035	0.0751137	0.01221	0.290185	0.0796001
OTU_182	A	Vermispora	fusarina	0.477783	0.0748307	0	0	0	0	0	0.0789448
OTU_99	B	Tausonia	pullulans	0.0136509	0.0187077	0.0275668	0.268821	0	0	0.193456	0.0746004
OTU_44	Z	Mortierella	alpina	0	0	0	0	0.0107305	0.0610501	0.435277	0.0724368
OTU_12	A	Ophiosphaerella	sp.	0.0682547	0.0187077	0	0	0.0214611	0.02442	0.362731	0.0707963
OTU_174	A	Pezizomycotina	0	0.273019	0.056123	0.068917	0.059738	0.0107305	0	0	0.0669325
OTU_93	A	Wardomyces	inflatus	0	0	0.0275668	0.029869	0.19315	0.04884	0.024182	0.0462297
OTU_64	Z	Mortierella	alpina	0.0273019	0	0	0.0149345	0	0.03663	0.217638	0.0423578
OTU_52	A	Acremonium	furcatum	0.109208	0	0	0	0	0.03663	0.145092	0.0415614
OTU_141	A	Neosetophoma	samararum	0	0	0	0	0	0	0.217638	0.0310912
OTU_112	B	Psathyrella	sp.	0.0136509	0.0748307	0.0413502	0.0149345	0.0107305	0.01221	0.024182	0.0274127
OTU_63	A	Periconia	ignaria/macrospinosa	0.0409528	0.0187077	0.0137834	0	0.0107305	0	0.0967282	0.0258432
OTU_148	A	Alternaria	rosae	0	0	0	0	0	0	0.169274	0.024182
OTU_133	A	Chaetomium	sp.	0.0136509	0	0.0551336	0	0	0	0.0967282	0.0236447
OTU_58	A	Peziza	sp.	0.0136509	0.112246	0.0137834	0	0	0	0	0.0199543
OTU_168	A	Lasiosphaeriaceae	0	0.0136509	0	0	0.0149345	0.0107305	0	0.0967282	0.0194349
OTU_91	A	Sarocladium	sp.	0	0.0187077	0.0964839	0	0.0107305	0	0	0.0179889
OTU_193	B	Vishniacozyma	victoriae	0	0	0.0275668	0	0.0214611	0	0.0725461	0.0173677
OTU_151	A	Peziza	sp.	0.0136509	0	0	0	0	0	0.0967282	0.0157684
OTU_166	A	Thelonectria	sp.	0	0	0	0	0	0	0.0967282	0.0138183
OTU_78	Z	Mortierella	zonata	0	0	0	0	0	0	0.0725461	0.0103637
OTU_179	A	Pleospora	sp.	0	0	0	0	0	0	0.0725461	0.0103637
OTU_175	A	Lasiosphaeriaceae	0	0	0.0187077	0.0413502	0	0	0	0	0.0085797
OTU_71	A	Ascomycota	0	0.0273019	0	0	0.0149345	0	0.01221	0	0.00777806
OTU_48	A	Myrothecium	sp.	0	0	0.0413502	0	0	0	0	0.00590717
OTU_119	B	Rhizoctonia	solani	0	0	0.0275668	0	0	0	0	0.00393812
OTU_34	B	Oliveonia	sp.	0	0	0	0	0.0214611	0	0	0.00306587
OTU_110	A	Cosmospora	sp.	0	0	0	0	0.0107305	0	0	0.00153293
